# Supplementary material for: To Zoom or not to Zoom: A longitudinal study of UK population’s activities during the COVID-19 pandemic
Source: PLoS One. 2022 Jul 13;17(7):e0270207. doi: 10.1371/journal.pone.0270207 (PMC9278744; doi:10.1371/journal.pone.0270207)
Supplement: S1 Table — (XLSX) [file pone.0270207.s003.xlsx]

## Sheet: Appendix B
Supporting information 2. Demographic details of the participants
Number (percentage)		All sample (N=8073)						All unique samples (N=4222)	Repeated measures (N=203)
Phase	Phase 0 (N=4202)	Phase 1 (N=2847)	Phase 2 (N=366)	Phase 3 (N=2121)	Phase 4 (N=1145)	Phase 5 (N=1227)	Phase 6 (N=963)	-	-
Gender
Female	2911(69.28%)	2108(74.04%)	223(60.93%)	1587(74.82%)	917(80.09%)	750(61.12%)	764(79.34%)	3521(83.40%)	162(79.8%)
Male	561(13.35%)	406(14.26%)	25(6.83%)	301(14.19%)	207(18.08%)	172(14.02%)	171(17.76%)	650(15.40%)	35(17.24%)
Age
18-24	118(2.81%)	108(3.79%)	7(1.91%)	29(1.37%)	20(1.75%)	22(1.79%)	10(1.04%)	120(2.84%)	4(1.97%)
25-34	262(6.24%)	236(8.29%)	23(6.28%)	81(3.82%)	47(4.1%)	55(4.48%)	37(3.84%)	278(6.58%)	13(6.4%)
35-44	373(8.88%)	322(11.31%)	30(8.2%)	129(6.08%)	96(8.38%)	93(7.58%)	59(6.13%)	409(9.69%)	14(6.9%)
45-54	644(15.33%)	480(16.86%)	47(12.84%)	339(15.98%)	180(15.72%)	140(11.41%)	121(12.56%)	770(18.24%)	26(12.81%)
55-64	1142(27.18%)	775(27.22%)	86(23.5%)	708(33.38%)	382(33.36%)	327(26.65%)	334(34.68%)	1414(33.49%)	62(30.54%)
65+	954(22.7%)	609(21.39%)	58(15.85%)	616(29.04%)	405(35.37%)	290(23.63%)	383(39.77%)	1204(28.52%)	80(39.41%)
Employment
Employed	2039(48.52%)	1588(55.78%)	155(42.35%)	939(44.27%)	537(46.9%)	506(41.24%)	423(43.93%)	2328(55.14%)	101(49.75%)
Not employed	355(8.45%)	257(9.03%)	25(6.83%)	188(8.86%)	107(9.34%)	80(6.52%)	56(5.82%)	419(9.92%)	14(6.9%)
Retired	1086(25.84%)	692(24.31%)	74(20.22%)	743(35.03%)	456(39.83%)	340(27.71%)	451(46.83%)	1383(32.76%)	85(41.87%)
Education
College or university	1665(39.62%)	1233(43.31%)	122(33.33%)	891(42.01%)	547(47.77%)	454(37%)	452(46.94%)	1977(46.84%)	105(51.72%)
Higher or secondary or further education	481(11.45%)	310(10.89%)	29(7.92%)	292(13.77%)	136(11.88%)	105(8.56%)	124(12.88%)	587(13.91%)	21(10.34%)
Less than secondary	20(0.48%)	6(0.21%)	0(0%)	17(0.8%)	2(0.17%)	1(0.08%)	3(0.31%)	25(0.59%)	0(0%)
Post-graduate degree	1120(26.65%)	852(29.93%)	93(25.41%)	563(26.54%)	392(34.24%)	324(26.41%)	322(33.44%)	1334(31.60%)	70(34.48%)
Secondary up to 16 years	232(5.52%)	136(4.78%)	10(2.73%)	156(7.36%)	59(5.15%)	48(3.91%)	47(4.88%)	298(7.06%)	4(1.97%)
Household number
Alone	681(16.21%)	454(15.95%)	56(15.3%)	418(19.71%)	253(22.1%)	176(14.34%)	217(22.53%)	860(20.37%)	38(18.72%)
2	1620(38.55%)	1082(38%)	129(35.25%)	978(46.11%)	597(52.14%)	486(39.61%)	516(53.58%)	1970(46.66%)	109(53.69%)
3	542(12.9%)	417(14.65%)	37(10.11%)	281(13.25%)	131(11.44%)	133(10.84%)	104(10.8%)	635(15.04%)	33(16.26%)
4	453(10.78%)	399(14.01%)	25(6.83%)	159(7.5%)	112(9.78%)	90(7.33%)	72(7.48%)	516(12.22%)	12(5.91%)
5 or more	200(4.76%)	174(6.11%)	4(1.09%)	69(3.25%)	42(3.67%)	40(3.26%)	37(3.84%)	216(5.12%)	8(3.94%)
Ethnicity
White	3338(79.44%)	2393(84.05%)	239(65.3%)	1860(87.69%)	1088(95.02%)	905(73.76%)	920(95.53%)	4030(95.45%)	197(97.04%)
Mixed	41(0.98%)	45(1.58%)	5(1.37%)	18(0.85%)	16(1.4%)	11(0.9%)	26(2.7%)	60(1.42%)	1(0.49%)
Asian	35(0.83%)	54(1.9%)	4(1.09%)	12(0.57%)	11(0.96%)	9(0.73%)	3(0.31%)	70(1.66%)	1(0.49%)
African and Black	12(0.29%)	11(0.39%)	4(1.09%)	19(0.9%)	16(1.4%)	2(0.16%)	2(0.21%)	12(0.28%)	0(0%)
Garden
No	102(2.43%)	35(1.23%)	25(6.83%)	91(4.29%)	99(8.65%)	35(2.85%)	54(5.61%)	150(6.96%)	5(2.46%)
Communal garden	71(1.69%)	25(0.88%)	12(3.28%)	70(3.3%)	52(4.54%)	23(1.87%)	52(5.4%)	110(5.10%)	4(1.97%)
Private garden	1268(30.18%)	402(14.12%)	157(42.9%)	1255(59.17%)	984(85.94%)	377(30.73%)	840(87.23%)	1895(87.94%)	31(15.27%)
