# Supplementary material for: To Zoom or not to Zoom: A longitudinal study of UK population’s activities during the COVID-19 pandemic
Source: PLoS One. 2022 Jul 13;17(7):e0270207. doi: 10.1371/journal.pone.0270207 (PMC9278744; doi:10.1371/journal.pone.0270207)
Supplement: S2 Table — (XLSX) [file pone.0270207.s004.xlsx]

## Sheet: Table A
Supporting information 3 . Change of proportions between phases and statistical test results (corresponding to Figs 2-4)
Table A. Change of proportions between phases (Figs 2-4)
	Frequency	Cultural Activities	Getting Active	Group Activities	Helping Others	Housework	Interests	Journalling	Pet	Relaxation	Shopping	Social Media	Spending Time_Family	Spending Time_Others	Travelling	Work and Study	World Affairs
Phase0-1	2-3 times per week	-0.0608112	-0.0738731	-0.189646	0.0346724	-0.00620815	-0.0673721	-0.0153037	-0.00698828	-0.0529591	-0.137733	-0.0195092	-0.0643621	-0.124324	-0.101775	0.00933166	-0.0301172
Phase0-1	Daily	0.00253168	0.183862	-0.0360115	0.0215238	0.0684033	0.0286854	-0.0167384	0.0233052	0.142542	-0.023912	-0.0877481	-0.0214521	-0.0927427	-0.265256	-0.0544118	-0.0496742
Phase0-1	Monthly	-0.390396	-0.0412512	-0.0468018	-0.119683	-0.0284164	-0.0237596	-0.0253467	-0.0132652	-0.0441386	-0.0133907	-0.00454627	-0.0624552	-0.0544267	-0.0140662	-0.0112566	-0.00669835
Phase0-1	More than once per day	-0.00117767	0.00534134	-0.00791487	0.00683286	0.0374313	0.134134	-0.00263032	-0.00293221	0.0987954	-0.0011956	0.157718	0.15258	-0.0257652	-0.0322274	-0.00310258	0.14711
Phase0-1	Never	0.679071	0.0322513	0.348377	0.0955643	0.00370636	0.0284583	-0.203491	0.0554818	-0.0132024	-0.00167384	0.0123177	0.0636807	0.316353	0.463223	0.103428	0.00137195
Phase0-1	Once per week	-0.184568	-0.0610742	-0.0225072	0.00680595	-0.0302666	-0.0552577	-0.0169775	-0.00903874	-0.0856707	-0.104495	-0.0131038	-0.0210605	0.0253168	-0.00250777	0.00316236	-0.0163857
Phase1-2	2-3 times per week	-0.00601696	0.0418977	0.0864834	-0.0316618	0.0308924	0.00574574	0	0.005581	0.0266755	0	-0.00171368	0.0225671	-0.00523545	0.0140027	0.00730874	0.0237785
Phase1-2	Daily	-0.00519728	-0.113977	0.00443587	-0.0349184	-0.066749	-0.0238207	0	-0.0539557	-0.0547031	0	0.00694511	-0.0847055	-0.0535439	0.00422694	0.0163211	0.0155075
Phase1-2	Monthly	0.053582	0.0187661	-0.0036604	0.0131409	-0.0097095	-0.0127592	0	0.0057819	-0.0050888	0	0.000685069	0.028116	0.0870882	0.00599887	-0.00408631	0.011614
Phase1-2	More than once per day	-0.000735294	-0.00644286	0.00483767	-0.0127089	-0.0312259	-0.0433864	0	-0.00409635	-0.0426571	0	-0.0639786	-0.0224747	-0.00566538	0.000526358	-0.00281662	-0.104542
Phase1-2	Never	-0.0815453	-0.00825699	-0.137924	-0.00717615	0.00988428	0.00606517	0	0.00666586	0.0198429	0	-0.00381911	0.0132494	-0.139784	-0.0805529	-0.0562982	-0.00120339
Phase1-2	Once per week	-0.00641072	0.0213215	-0.00086387	0.0273686	0.0205842	0.0218318	0	-0.00630023	0.00960704	0	0.0155577	-0.00344343	0.0708173	0.00984209	-0.0063846	0.00852218
Phase2-3	2-3 times per week	-0.0546448	-0.0358036	-0.171585	-0.0312262	-0.0903411	0.0314783	0.0416469	-0.00865059	-0.0498204	0.292948	-0.0464481	-0.0236488	-0.0681314	0.00679116	-0.0316994	-0.0337386
Phase2-3	Daily	-0.00309818	-0.0170684	-0.0341873	0.0187352	0.015509	-0.0133315	0.088973	0.0219885	0.0108048	0.0354946	0.0717287	0.0614786	0.00304904	0.0558396	-0.0508406	-0.0595261
Phase2-3	Monthly	-0.0239126	-0.00417659	0.00812819	-0.00924152	0.056962	0.0372363	0.0558448	0.0027956	0.0114216	0.0776148	0.00163443	0.0158077	0.0463886	-0.00271284	-0.00707952	-0.0121341
Phase2-3	More than once per day	0.000473261	0.0115483	-0.0122414	0.00483993	-0.00626489	-0.0899402	0.012778	0.0404315	-0.0258444	0.000946522	-0.0237044	-0.0629553	-0.00550844	0.00294689	-0.010007	0.103208
Phase2-3	Never	0.165067	0.0445641	0.257637	0.110234	0.0184766	0.0198718	0.747752	-0.0581994	0.0536634	0.0582111	-0.0104363	-0.00418694	0.0552047	-0.0487058	0.116411	0.00989451
Phase2-3	Once per week	-0.0800987	0.00472226	-0.0439654	-0.0900282	0.00897127	0.0184714	0.056318	0.00494726	0.00356109	0.538097	0.0105385	0.0172908	-0.0272164	-0.0108462	-0.0134711	-0.00439124
Phase3-4	2-3 times per week	0	0.0139242	0.00168307	0.0217886	0.0163248	0.0268461	0.0133749	0.00293794	-0.00447841	-0.0134724	0	-0.00428208	0.000348022	-0.00993145	0.0109081	0.00547123
Phase3-4	Daily	0.00200051	-0.000355876	-0.00135572	-0.00379973	-0.0446163	-0.0227293	-0.00600359	-0.0140304	0.00990293	0.00817356	-0.000991161	-0.029138	0.0265737	-0.0207524	0.000901469	0.0018484
Phase3-4	Monthly	-0.038151	-0.00263373	0.00514883	-0.00478717	0.0244612	-0.00875181	0.00878405	-0.00324421	0.00111805	0.000987854	0.000761351	-0.0253502	-0.0322454	0.000717951	0.00869022	-0.00251262
Phase3-4	More than once per day	0.000400102	-0.00362365	0.00120031	0.00290818	-0.0109375	0.0136952	-0.00404442	0.00157106	-0.00275938	0.00254693	-0.0012747	0.045395	-0.0038981	0.00130777	-0.00237994	0.00267134
Phase3-4	Never	0.0178235	-0.011047	-0.0246311	-0.0366754	0.000601393	0.00648181	-0.0184944	0.00152394	0.0111826	-0.000569153	0.00985168	0.0203895	0.0235196	0.0191379	-0.0213071	-0.00248286
Phase3-4	Once per week	0.0141408	-5.00127e-05	0.0141685	0.015506	0.00910686	-0.0193281	0.00307062	0.00618215	-0.0187519	-0.00272631	-0.0134067	-0.0108003	-0.0180839	0.00446064	-0.00187238	-0.00830831
Phase4-5	2-3 times per week	0.0220049	0.0324276	0.0764651	0.00317813	-0.0200824	0.0267959	-0.013457	-0.00751433	0.0284928	0.0668973	0	0.00761612	0.0935694	0.0138421	-0.00828805	0.0225757
Phase4-5	Daily	-0.00192182	-0.0115281	0.000985825	-0.00553628	-9.89384e-05	0.0118648	0.00668012	0.0188232	-0.0424588	-0.0167733	0.00329344	0.00547649	-0.0169569	0.0246079	0.0349352	0.0497482
Phase4-5	Monthly	0.174219	0.00604876	0.0291562	0.0194197	0.0040579	-0.000821402	0.000570853	0.00255959	0.00884395	-0.00769797	0.00191969	0.0663585	0.0782118	0.0203123	-0.00501098	0.00314325
Phase4-5	More than once per day	-0.000873362	-0.00408352	-0.0001751	-0.00314539	-0.00757484	-0.0566127	-0.00547364	-0.0136514	0.00086055	-0.00349345	-0.0402473	-0.0147924	0.00686803	-0.00128193	-0.0128712	-0.093274
Phase4-5	Never	-0.216065	-0.0226683	-0.192444	-0.0354804	-0.00454832	-0.0204482	0.0172786	0.00263859	-0.0420595	-0.0307471	0.0123353	-0.078503	-0.197974	-0.0577636	-0.00765171	0.00366428
Phase4-5	Once per week	0.0218212	-0.000196453	0.0860116	0.022496	0.0299933	0.0392216	-0.00559892	-0.00192396	0.045506	-0.00643882	0.0244456	0.0130293	0.0354669	0.00121502	-0.000181506	0.0141425
Phase5-6	2-3 times per week	-0.00227488	0.0217535	-0.0294795	-0.0129003	0.0274864	-0.0232236	0.00308734	0.00432379	0.00824644	0.0492654	0	-0.0342705	0.107234	0.0104071	0.00576591	-0.0155535
Phase5-6	Daily	0.000670277	-0.00460054	-0.00308988	0.0140504	0.0597461	0.0317544	0.00276997	-0.0253258	0.048001	0.00425778	-0.0100745	-0.081167	0.0152183	-0.032577	-0.0270777	0.000583953
Phase5-6	Monthly	0.0522131	-0.0208751	0.0117349	-0.00197783	-0.048915	-0.00574559	-0.00704806	0.0160359	-0.0194685	-0.0231373	-0.002511	-0.0884537	-0.111515	0.00316604	-0.00665199	-0.00177471
Phase5-6	More than once per day	0	0.0164421	-0.00244499	-6.60121e-05	0.0203597	0.0346843	0.000893703	0.0297664	0.0128394	0	0.0412576	0.176702	0.00483666	-0.00362813	0.00684749	0.0470184
Phase5-6	Never	-0.0823628	-0.0105594	0.0003783	-0.0216672	-0.0152361	-0.000594109	-0.000949559	-0.0217764	-0.00134563	-0.00716486	-0.0161171	0.07517	-0.0308531	0.00203622	0.0226295	-0.00954383
Phase5-6	Once per week	0.0325694	-0.00216063	0.0229011	0.0233759	-0.0434411	-0.0368754	0.00124661	-0.00220887	-0.0474576	-0.023221	-0.012555	-0.0471657	0.0158937	0.0214108	-0.000698205	-0.0207303
*Note. Caculated by Chi-square Goodness of Fit test; Red indicates propotion changes above or equal to 0.20; Yellow indicates propotion changes below or equal to -0.20

## Sheet: Table B
Table B. Chi-square test result assessing frequency change
	1v0			2v1			3v2			4v3			5v4			6v5
Statistical test result*	X-squared	df	p-value	X-squared	df	p-value	X-squared	df	p-value	X-squared	df	p-value	X-squared	df	p-value	X-squared	df	p-value
Group activitites	927.73	5	<0.001	23.22	5	<0.001	117.19	5	<0.001	2.75	5	0.7386	89.79	5	<0.001	6.64	5	0.2489
Spending time w/family	383.88	5	<0.001	25.94	5	<0.001	12.86	5	0.023	19.84	5	<0.001	69.34	5	<0.001	182.46	5	<0.001
Spending time w/others	1429	5	<0.001	73.69	5	<0.001	15.67	5	0.01	14.77	5	0.011	185.58	5	<0.001	64.71	5	<0.001
Cultural**	3246.1	5	<0.001	13.09	5	0.02	1669.65	5	<0.001	NA	NA	NA	169.41	5	<0.001	NA	NA	NA
Relaxation	438.04	5	<0.001	9.22	5	0.1004	14.61	5	0.012	3.27	5	0.658	23.64	5	<0.001	21.69	5	<0.001
Getting active	302.52	5	<0.001	18.06	5	0.002	7.13	5	0.21	1.452	5	0.918	5.46	5	0.362	12.44	5	0.029
Interests	294.07	5	<0.001	7.5	5	0.185	30.64	5	<0.001	8.911	5	0.112	28.02	5	<0.001	15.14	5	0.01
World affairs	149.62	5	<0.001	19.32	5	<0.001	25.52	5	<0.001	4.007	5	0.548	27.19	5	<0.001	17.46	5	0.003
Home	96.8	5	<0.001	12.59	5	0.027	26.8	5	<0.001	13.82	5	0.016	4.03	5	0.544	37.8	5	<0.001
Work/Study	63.42	5	<0.001	2.63	5	0.756	17.08	5	0.01	4.33	5	0.502	6.93	5	0.225	4.32	5	0.503
Travelling	1352	5	<0.001	4.36	5	0.497	11.75	5	0.038	4.8	5	0.439	14.45	5	0.01	12.54	5	0.028
Helping others	186.71	5	<0.001	14.79	5	0.011	27.99	5	<0.001	6.97	5	0.222	5.88	5	0.317	5.65	5	0.341
Pets	40.99	5	<0.001	6.63	5	0.248	7.62	5	0.178	3.77	5	0.582	3.52	5	0.619	12.42	5	0.03
Journalling**	NA	NA	NA	8.01	5	0.155	NA	NA	NA	5.678	5	0.338	6.115	5	0.295	0.731	5	0.981
Social Media**	151.95	5	<0.001	8.01	5	0.155	104.57	5	<0.001	NA	NA	NA	NA	NA	NA	NA	NA	NA
Shopping**	NA	NA	NA	12.59	5	0.027	NA	NA	NA	4.38	5	0.495	31.42	5	<0.001	NA	NA	NA
*Note. Caculated by Chi-square Goodness of Fit test; ** NA generated due to insufficient sample size; Red indicates insignificant results (p-value > 0.05)

## Sheet: Table C
Table C. Fisher's Exact Test assessing mode change
Statistical test result*	p-value
Activity\Phase	2v1	3v2	4v3	5v4	6v5
Group activitites	0.014	<0.001	<0.001	<0.001	<0.001
Spending time w/family	<0.01	<0.001	0.01	<0.001	<0.001
Spending time w/others	<0.001	<0.001	<0.001	<0.001	<0.001
Cultural	0.08	<0.001	<0.001	<0.001	<0.001
Relaxation	<0.001	<0.001	0.148	<0.001	<0.001
Getting active	<0.001	<0.001	0.645	<0.001	<0.001
Interests	<0.001	0.05	<0.001	<0.001	<0.001
World affairs	<0.001	<0.001	0.17	<0.001	<0.001
Home	<0.001	<0.001	0.677	0.192	<0.001
Work/Study	<0.01	<0.001	<0.001	<0.001	<0.001
Travelling	0.014	<0.001	0.132	<0.001	<0.001
Helping others	<0.001	<0.001	<0.01	<0.001	<0.001
Pets	<0.001	<0.001	0.452	0.956	0.999
Journalling**	NA	NA	0.477	0.067	0.999
Social Media	<0.001	<0.001	0.238	0.463	0.999
Shopping**	NA	NA	0.193	<0.001	<0.001
*Note: P-value Caculated by Fisher's exact test; ** N/A generated due to insufficient sample size; Red indicates insignificant results (p-value > 0.05)
