# Supplementary material for: To Zoom or not to Zoom: A longitudinal study of UK population’s activities during the COVID-19 pandemic
Source: PLoS One. 2022 Jul 13;17(7):e0270207. doi: 10.1371/journal.pone.0270207 (PMC9278744; doi:10.1371/journal.pone.0270207)
Supplement: S3 Table — (XLSX) [file pone.0270207.s005.xlsx]

## Sheet: Table A
Supporting information 4 . Statistical test result assessing change of frequency and mode for each activity among the repeated measures (corresponding to Figs. 5 and 6)
Table A. Wilcoxon Signed-Rank Test result assessing paired frequency change (Figure 5)
Phase	Phase 0 to 1			Phase 1 to 3			Phase 3 to 4			Phase 4 to 5			Phase 5 to 6
Activity\Statistical test result*	Z	P-value (less)	P-value (great)	Z	P-value (less)	P-value (great)	Z	P-value (less)	P-value (great)	Z	P-value (less)	P-value (great)	Z	P-value (less)	P-value (great)
GroupActivities	1135.5	<0.001	1	2716	0.482295	0.519015	946.5	0.00772325	0.00772325	3125.5	1	<0.001	938	0.0213258	0.978978
SpendingTime_Family	3105	0.997067	0.00296722	1748	0.0198638	0.980322	2210	0.812518	0.812518	2141	0.361102	0.64036	2519	0.976252	0.0239842
SpendingTime_Others	1298.5	<0.001	1	5393.5	0.928164	0.0721363	2482	0.0725414	0.0725414	6251	0.999984	<0.001	3623.5	0.999757	<0.001
CulturalActivities	1899.5	<0.001	1	1278	<0.001	0.999898	678	0.0717546	0.0717546	2402	0.999999	<0.001	1249	0.966129	0.034444
Relaxation	4595.5	1	<0.001	2418.5	0.0013061	0.998706	2927.5	0.292752	0.292752	2826.5	0.421958	0.579284	3961	0.977031	0.0231281
GettingActive	3549.5	0.999667	<0.001	1633.5	0.0143202	0.985824	2257	0.684477	0.684477	2105	0.310393	0.69098	1939.5	0.879676	0.121313
Interests	2459.5	0.958732	0.0416412	1731.5	<0.001	0.999999	3040	0.553386	0.553386	3168.5	0.107009	0.893487	4384	0.993239	0.00681502
Journalling	2459.5	0.958732	0.0416412	1731.5	<0.001	0.999999	692.5	0.612052	0.612052	398	0.058116	0.943158	206	0.532202	0.476986
WorldAffairs	1789.5	0.996057	0.00401421	1780.5	0.860712	0.140487	892.5	0.138562	0.138562	627	<0.001	0.999996	1354.5	0.998307	0.00173558
SocialMedia	1707.5	0.999986	<0.001	1013.5	0.00378538	0.996276	938.5	0.126401	0.126401	1214	0.27332	0.728692	880.5	0.76565	0.237037
Home	2545	0.997633	0.0023999	1714.5	<0.001	1	3442.5	0.979585	0.979585	2223	0.00303655	0.996992	4225	0.999999	<0.001
Shopping	2545	0.997633	0.0023999	1714.5	<0.001	1	1016.5	0.203005	0.203005	1332	0.544821	0.457592	1140	0.982185	0.0181792
WorkStudy	384.5	<0.001	0.999515	750	0.205056	0.797166	524	0.531879	0.531879	405.5	0.373433	0.631545	382.5	0.460591	0.545017
Travelling	0	<0.001	1	787.5	0.998958	0.00108241	76	0.0819658	0.0819658	560.5	0.999318	<0.001	89.5	0.181757	0.827498
HelpingOthers	2288.5	0.070281	0.930168	2199.5	0.0384448	0.961833	1619	0.732794	0.732794	1595.5	0.305516	0.696171	1848	0.968817	0.0315626
Pet	224	0.898977	0.105703	458.5	0.0886429	0.913025	262.5	0.919943	0.919943	391.5	0.511437	0.494281	242	0.584992	0.423396
*Note. Caculated by One-tailed Paired Wilcoxon Signed-Rank test (N=203); Yellow indicates there is a significant change (p-value < 0.05)

## Sheet: Table B
Table B. McNemar-Bowker Test result assessing paired mode change (Figure 6)
Phase	Phase 1 to 3		Phase 3 to 4		Phase 4 to 5		Phase 5 to 6
Activity\Statistical test results*	McNemar's chi-squared	P-value	McNemar's chi-squared	P-value	McNemar's chi-squared	P-value	McNemar's chi-squared	P-value
GroupActivities	83.9	<0.001	7.44265	0.281842	28.9605	<0.001	15.5604	0.0163183
SpendingTime_Family**	20.03	<0.01	9.18993	0.163175	13.0342	0.0424962	NA	NA
SpendingTime_Others	100.245	<0.001	13.692	0.0332725	55.4742	<0.001	19.3765	<0.01
CulturalActivities	40.8256	<0.001	25.4657	<0.001	55.8222	<0.001	14.0034	0.029598
Relaxation**	NA	NA	1.65488	0.647011	11.01	0.0116719	NA	NA
GettingActive**	NA	NA	3.45085	0.327193	14.7912	<0.01	NA	NA
Interests**	NA	NA	2.60606	0.456428	8.97335	0.0296473	NA	NA
WorkStudy	11.3092	0.0792782	11.2727	0.0803044	18.0448	<0.01	108.022	<0.001
HelpingOthers**	NA	NA	2.52015	0.471661	5.86323	0.118458	NA	NA
Shopping**	NA	NA	5.11404	0.529273	17.4789	<0.01	9.23333	0.160875
*Note. Caculated by McNemar-Bowker Test; ** NA generated due to insufficient sample size; Red indicates insignificant results (p-value > 0.05)
